# Supplementary material for: Evolutionary Dynamics and Pathogenicity Analysis of Feline Panleukopenia Virus in Xinjiang, China
Source: Microorganisms. 2024 Oct 31;12(11):2205. doi: 10.3390/microorganisms12112205 (PMC11596581; doi:10.3390/microorganisms12112205)
Supplement: Supplementary file 1 [file microorganisms-12-02205-s001.zip]

Archive with 1 entries (1 files):
- microorganisms-3254848-supplementary.pdf
